# Supplementary material for: An Efficient, Rapid, and Recyclable System for CRISPR-Mediated Genome Editing in Candida albicans
Source: mSphere. 2017 Apr 26;2(2):e00149-17. doi: 10.1128/mSphereDirect.00149-17 (PMC5422035; doi:10.1128/mSphereDirect.00149-17)
Supplement: TABLE S2 [file sph002172275sd4.xlsx]

## Sheet: C. albicans strains
STRAIN NAME	DESCRIPTION	GENOTYPE
AHY135	"Wildtype" a/a reference strain carying the C. maltosa LEU2 marker	a/a C.m.LEU2/leu2Δ C.d.HIS1/his1Δ URA3/ura3Δ::imm434 IRO1/iro1Δ::imm434
AHY940	SC5314 LEU2 heterozygous knockout	a/α leu2Δ/LEU2
AHY958	SC5314 LEU2 heterozygous knockout with both alleles of ADE2 replaced with the add-tag sequence	a/α leu2Δ/LEU2 ade2::add-tag/ade2::add-tag
AHY980	SC5314 LEU2 heterozygous knockout with both alleles of ADE2 replaced with the mini add-tag sequence	a/α leu2Δ/LEU2 ade2::mAT/ade2::mAT
