# Supplementary material for: An Efficient, Rapid, and Recyclable System for CRISPR-Mediated Genome Editing in Candida albicans
Source: mSphere. 2017 Apr 26;2(2):e00149-17. doi: 10.1128/mSphereDirect.00149-17 (PMC5422035; doi:10.1128/mSphereDirect.00149-17)
Supplement: TABLE S3 [file sph002172275sd5.xlsx]

## Sheet: Sheet1
PLASMID NAME	RESISTANCE MARKER	DESCRIPTION
pADH98	Ampicillin	Entry vector for cloning CRISPR plasmids
pADH99	Ampicillin	C.alb HIS/FLP CAS9 expression plasmid
pADH100	Ampicillin	C.alb HIS/FLP "blank" gRNA plasmid
pADH100-2	Ampicillin	C.alb HIS/FLP gRNA plasmidfor ADE2 target
pADH110	Ampicillin	Universal plasmid template for Fragment A for cloning-free stitching of gRNA expression cassette
pADH118	Ampicillin	C.alb LEUpOUT "blank" gRNA plasmid
pADH118-2	Ampicillin	C.alb LEUpOUT gRNA plasmid for ADE2 target
pADH118-18	Ampicillin	C.alb LEUpOUT gRNA plasmid for ADD-TAG1 target
pADH119	Ampicillin	C.alb LEUpOUT plasmid template for Fragment B for cloning-free stitching of gRNA expression cassette
pADH137	Ampicillin	C.alb LEUpOUT CAS9 expression plasmid
pADH139	Ampicillin	C.mal LEUpOUT plasmid template for Fragment B for cloning-free stitching of gRNA expression cassette
pADH140	Ampicillin	C.mal LEUpOUT CAS9 expression plasmid
pADH143	Ampicillin	C.mal LEUpOUT "blank" gRNA plasmid
pADH143-2	Ampicillin	C.mal LEUpOUT gRNA plasmid for ADE2 target
pADH147	Ampicillin	C.alb HIS/FLP plasmid template for Fragment B for cloning-free stitching of gRNA expression cassette
