# Supplementary material for: An Efficient, Rapid, and Recyclable System for CRISPR-Mediated Genome Editing in Candida albicans
Source: mSphere. 2017 Apr 26;2(2):e00149-17. doi: 10.1128/mSphereDirect.00149-17 (PMC5422035; doi:10.1128/mSphereDirect.00149-17)
Supplement: TABLE S4 [file sph002172275sd6.xlsx]

## Sheet: Sheet1
OLIGO NAME	FWD/REV	TYPE	DESCRIPTION	SEQUENCE
AHO1295	FWD	gRNA	ADE2 ORF gRNA	CTTGCGTAAACTATTTTTAATTTGTCTATAGTACAGATGCCAAGGTTTTAGAGCTAGAAATAGCAAGTT
AHO1254	FWD	gRNA	WOR1 ORF gRNA	CGTAAACTATTTTTAATTTGCGCGAAGATGACACGAACAAGTTTTAGAGCTAGAAATAGC
AHO1255	FWD	gRNA	WOR2 ORF gRNA	CGTAAACTATTTTTAATTTGTTAGTTAATGAAGTATTGGAGTTTTAGAGCTAGAAATAGC
AHO1258	FWD	gRNA	CZF1 ORF gRNA	CGTAAACTATTTTTAATTTGCATTACAGCTGAACCAGCGAGTTTTAGAGCTAGAAATAGC
AHO1396	FWD	gRNA	URA3 ORF gRNA	CGTAAACTATTTTTAATTTGGTAGTTGAAGGATTAAAACAGTTTTAGAGCTAGAAATAGC
AHO1449	FWD	gRNA	ADD-TAG1 gRNA	CGTAAACTATTTTTAATTTGCGAGACGAGTGCTCgACATGGTTTTAGAGCTAGAAATAGC
AHIO1096	FWD	Amplification	gRNA Universal Fragment A	GACGGCACGGCCACGCGTTTAAACCGCC
AHO1097	REV	Amplification	gRNA Fragment B	CCCGCCAGGCGCTGGGGTTTAAACACCG
AHO1098	REV	Amplification	gRNA Universal Fragment A or Entry Vector for SOCPEC	caaattaaaaatagtttacgcaag
AHO1099	FWD	Amplification	Entry Vector for soCPEC	GTTTTAGAGCTAGAAATAGCAAGTT
AHO1236	REV	Amplification	Fragment C for HIS-FLP	TAAAGCTGCCACAAGAGGTATTTC
AHO1237	FWD	Amplification	Fragment C	aggtgatgctgaagctattgaag
AHO1238	REV	Amplification	Fragment C for C. alb LEUpOUT	TGTATTTTGTTTTAAAATTTTAGTGACTGTTTC
AHO1453	REV	Amplification	Fragment C for C. mal LEUpOUT	attttagtaacagcttcgacaatcg
AHO1293	FWD	dDNA	ade2 ORF deletion	TTCATCTTATTCTCATCACACACGCATATACAAGCACTACACATATATAGATATCAATAGCATATTAAACAAGTAAACGTTATGGTGCAA
AHO1294	REV	dDNA	ade2 ORF deletion	TTGCACCATAACGTTTACTTGTTTAATATGCTATTGATATCTATATATGTGTAGTGCTTGTATATGCGTGTGTGATGAGAATAAGATGAA
AHO1263	FWD	dDNA	wor1 ORF deletion	TAAACTGAAAACAACAATTAGTATAATTCAATTCAATATTAAGCATTGAATTAATACGGTGATTCTGTTATTATTTTGGGGCTCATTCAG
AHO1264	REV	dDNA	wor1 ORF deletion	CTGAATGAGCCCCAAAATAATAACAGAATCACCGTATTAATTCAATGCTTAATATTGAATTGAATTATACTAATTGTTGTTTTCAGTTTA
AHO1265	FWD	dDNA	wor2 ORF deletion	GTTTATTCCCAAATTACATATACACATAAATTGACTAACATCAGCGAGTATAGTAGAACAAAATAATGTGTATATAGATAATAAATCCAA
AHO1266	REV	dDNA	wor2 ORF deletion	TTGGATTTATTATCTATATACACATTATTTTGTTCTACTATACTCGCTGATGTTAGTCAATTTATGTGTATATGTAATTTGGGAATAAAC
AHO1271	FWD	dDNA	czf1 ORF deletion	GTATTTAATTTTCCATTTTCAACATCAAGTGTTTAAATATCAACAGCTTCTCTGTGTTGGAGGGATATCGTTTAAAAAAAACTCAATAAA
AHO1272	REV	dDNA	czf1 ORF deletion	TTTATTGAGTTTTTTTTAAACGATATCCCTCCAACACAGAGAAGCTGTTGATATTTAAACACTTGATGTTGAAAATGGAAAATTAAATAC
AHO1062	FWD	Sequencing	gRNA portion of SOCPEC constructs	caactcccagatcaccactatac
AHO1179	FWD	Amplification/cPCR	C. albicans ADE2 ORF for use as dDNA/check for ade2 deletion	GAATTTATTCACTAGCATAATTTCC
AHO1182	REV	Amplification	C. albicans ADE2 ORF for use as dDNA	GATCGAAATCCAAATTACAAG
AHO1475	FWD	cPCR	check for wor1 deletion	CAAAGTCAATCTTTCTAGTGAC
AHO1476	REV	cPCR	check for wor1 deletion	TAGTACAACACAACATACACCA
AHO109	FWD	cPCR	check for wor2 deletion	tgttttttgatgtaagagggttgtc
AHO143	REV	cPCR	check for wor2 deletion	TTAACAATAGTCAATATATGTGTTCTC
AHO146	FWD	cPCR	check for czf1 deletion	TATAGCAAAATTCAAAGGGC
AHO1286	REV	cPCR	check for czf1 deletion	ACAATAGTAACATCAGAAAGTGGTTG
AHO1063	FWD	Sequencing	verification of pADH99, pADH100, and pADH118	aaataggcgtatcacgaggc
AHO1140	FWD	Sequencing	verification of pADH99	ACAGCTAACAATTACACAAAAAAAATTCTC
AHO1065	FWD	Sequencing	verification of pADH99	TTTGCTCACAGTAAGATCTTTTAGAC
AHO1066	FWD	Sequencing	verification of pADH99	CAATTAATGCTAGTGGTGTCGATG
AHO1067	FWD	Sequencing	verification of pADH99	GTAAATCAGAAGAAACTATTACCCCTTG
AHO1068	FWD	Sequencing	verification of pADH99	GAAAGTAATGGGAAGACATAAACCTG
AHO1069	FWD	Sequencing	verification of pADH99	CAGAACAAGAAATTGGTAAAGCTACAG
AHO1070	FWD	Sequencing	verification of pADH99	GTCAGCCTATAACAAACATAGAGATAAG
AHO1133	FWD	Sequencing	verification of pADH99	gcggccccaataatgattgg
AHO1071	REV	Sequencing	verification of pADH99	caacgttcttaatatcgctgaatcttc
AHO929	REV	Sequencing	verification of pADH99	gagtgaaattctggaaatctggaaatctg
AHO516	REV	Sequencing	verification of pADH99, pADH137, and pADH140	CATCCCCATGTATAATCATTTGC
AHO582	REV	Sequencing	verification of pADH99, pADH119, pADH 143, and pADH147	CTCACTGCCCGCTTTCCAGT
AHO1017	REV	Sequencing	verification of pADH100	CGTAAACTATTTTTAATTTGCAACAATCATACGACCTAATGTTTTAGAGCTAGAAATAGC
AHO489	FWD	Sequencing	verification of pADH100	gtgcgcagaaagtaatatcatg
AHO254	REV	Sequencing	verification of pADH100 and pADH118	GCTCACAATTCCACACAACATAC
AHO1137	FWD	Sequencing	verification of pADH137, pADH139, and pADH140	CACGCGTTTAAACCGCC
AHO1140	FWD	Sequencing	verification of pADH137 and pADH140	ACAGCTAACAATTACACAAAAAAAATTCTC
AHO1073	FWD	Sequencing	verification of pADH137 and pADH140	CATCGACACCACTAGCATTAATTG
AHO1340	FWD	Sequencing	verification of pADH137 and pADH140	GAAGGTGATTTGAACCCAGATAATT
AHO1342	FWD	Sequencing	verification of pADH137 and pADH140	GACTGAGGAACTTTTGGTCAAAT
AHO1344	FWD	Sequencing	verification of pADH137 and pADH140	GATGATTGAAGAACGTTTGAAGAC
AHO1346	FWD	Sequencing	verification of pADH137 and pADH140	AGTCGTCAAAAAGATGAAAAATTACTG
AHO1347	FWD	Sequencing	verification of pADH137 and pADH140	AACTGGTGGTTTCTCAAAAGAAAG
AHO1199	REV	Sequencing	verification of pADH137, pADH139, and pADH140	TGTTTAAACCCCAGCGCC
AHO939	FWD	Sequencing	verification of pADH143, pADH119, pADH110, and pADH147	cacatttccccgaaaagtg
AHO693	FWD	Sequencing	verification of pADH143, pADH110, and pADH118	TTTTTCGCCTCGACATCATC
AHO1448	FWD	cPCR	check for ade2 deletion with add-tag	CGAGTGCTCgACATGAGG
AHO1495	FWD	cPCR	check for ade2 deletion with mini add-tag	CGCATATACAAGCACTACACATAGG
AHO1182	REV	cPCR	check for ade2 deletion with add-tag 1 and mini addtag	GATCGAAATCCAAATTACAAG
AHO1197	REV	cPCR	check for ade2 deletion	GATTCACCGAAAGTATTATCAACTAAGAAG
AHO1401	FWD	dDNA	ura3 ORF deletion	CCTTTTACAGTTGAAGAAAGAAATAGAAATAGTAATAGCAAACAAAAGATATGTGAAGGGGGAGATTTTCACTTTATTAGATTTGTATATATGTATAATA
AHO1402	REV	dDNA	ura3 ORF deletion	TATTATACATATATACAAATCTAATAAAGTGAAAATCTCCCCCTTCACATATCTTTTGTTTGCTATTACTATTTCTATTTCTTTCTTCAACTGTAAAAGG
AHO1162	FWD	cloning	5' linker to C.alb LEU2 1of2 junction	GGCCACGCGTTTAAACCGCCATGTCTGTTAAAACCAAAAC
AHO1359	REV	cloning	C.alb LEU2 1of2 to pENO1 junction	TTTGTGTAATTGTTAGCTGTTGTAATGATGATACCGTTCAAT
AHO1358	FWD	cloning	C.alb LEU2 1of2 to pENO1 junction	TGAACGGTATCATCATTACAACAGCTAACAATTACACAAAAAAAATTCTCTTTTTGA
AHO1403	REV	cloning	tCYC1 to AgNAT 1of2 junction	cggcggggacgaggcaagctggccgcaaattaaagccttc
AHO1251	REV	cloning	AgNAT 2of2 to 3' linker junction	GCGCTGGGGTTTAAACACCGATTAACATTGGTAACTTCCAACC
AHO1414	FWD	cloning	5' linker to C.mal LEU2 1of2 junction	GGCCACGCGTTTAAACCGCCatgtcagttaaaactaaaacta
AHO1412	FWD	cloning	C.mal LEU2 1of2 to pENO1 junction	tgaatggtataatcatcactACAGCTAACAATTACACAAAAAAAATTCTCTTTTTGA
AHO1245	FWD	cloning	AgNAT 1of2	agcttgcctcgtccc
AHO1102	FWD	cloning	5' linker to US_HIS1 junction	CACGCGTTTAAACCGCCTCAAGCCATGGGATATGCTC
AHO1141	REV	cloning	US_HIS1 + FRT to pENO1 junction	GAGAATTTTTTTTGTGTAATTGTTAGCTGTgaagttcctattctctagaaagtataggaacttcAAAATTTCAATGGTTGCGTAATAATC
AHO1047	REV	cloning	tCYC1 to pMAL2 junction	ctagacaaaaatatcaaaccaatcattattggggccgcaaattaaagccttcg
AHO1048	FWD	cloning	tCYC1 to pMAL2 junction	cgaaggctttaatttgcggccccaataatgattggtttgatatttttgtctag
AHO1049	REV	cloning	tACT1 to AgNAT 1of2 junction	ggggacgaggcaagcttgatattttatgatggaatgaatgggatgaatca
AHO1050	FWD	cloning	tACT1 to AgNAT 1of2 junction	tgattcatcccattcattccatcataaaatatcaagcttgcctcgtcccc
AHO1052	FWD	cloning	5' linker to AgNAT 2of2 junction	GACGGCACGGCCACGCGTTTAAACCGCCaggtgatgctgaagctattgaagctttg
AHO1053	REV	cloning	AgNAT 2of2 to pSNR52 junction	gtatagtggtgatctgggagttgattagatgttagtatcgaatcgacagcagtatagcga
AHO1054	FWD	cloning	AgNAT 2of2 to pSNR52 junction	tcgctatactgctgtcgattcgatactaacatctaatcaactcccagatcaccactatac
AHO1055	REV	cloning	gRNA to FRT junction	aagttcctattctctagaaagtataggaacttcCTCGAtaaaaaaaCTCGAGAAAAAAAG
AHO1056	FWD	cloning	FRT to DS_HIS1 junction	gaagttcctatactttctagagaataggaacttcCCACCTTGATGTACACACCTTTAAAGTCA
AHO1057	REV	cloning	DS_HIS1 to 3' linker junction	CCCGCCAGGCGCTGGGGTTTAAACACCGTAAAGCTGCCACAAGAGGTATTTCAATTT
AHO1166	REV	cloning	gRNA to C.alb LEU2 2of2 junction	TTGACCACTTCAGCTTTTAACTCGAtaaaaaaaCTCGAGAAAAAAAGC
AHO1167	FWD	cloning	gRNA to C.alb LEU2 2of2 junction	TCTCGAGtttttttaTCGAGTTAAAAGCTGAAGTGGTCAA
AHO1168	REV	cloning	C.alb LEU2 2of2 to 3' linker junction	GCGCTGGGGTTTAAACACCGTTATGTATTTTGTTTTAAAATTTT
AHO1417	REV	cloning	gRNA to C.mal LEU2 2of2 junction	ttaacgacttctggtctcaaCTCGAtaaaaaaaCTCGAGAAAAAAAGC
AHO1418	FWD	cloning	gRNA to C.mal LEU2 2of2 junction	TCTCGAGtttttttaTCGAGttgagaccagaagtcgttaa
AHO1419	REV	cloning	C.mal LEU2 2of2 to 3' linker junction	GCGCTGGGGTTTAAACACCGttaagctttttcttttaagatt
AHO1131	REV	cloning	pSNR52 to 3' linker junction	CCCGCCAGGCGCTGGGGTTTAAACACCGcaaattaaaaatagtttacgcaagtctc
AHO1132	FWD	cloning	5' linker to gRNA junction	GGCACGGCCACGCGTTTAAACCGCCGTTTTAGAGCTAGAAATAGCAAGTTAAAATAAG
AHO1058	REV	cloning	pADH98 cloning	GGCGGTTTAAACGCGTGGCCGTGCCGTCaaagggcctcgtgatacgcct
AHO1059	FWD	cloning	pADH98 cloning	CGGTGTTTAAACCCCAGCGCCTGGCGGGcgctcacaattccacacaacatacg
AHO1041	FWD	cloning	pADH98 cloning	aaataggcgtatcacgaggccctttGACGGCACGGCCACGCGTTTAAACCGCC
AHO1042	REV	cloning	pADH98 cloning	ctcgtatgttgtgtggaattgtgagcgCCCGCCAGGCGCTGGGGTTTAAACACCGggatc
AHO1078	Template	cloning	pADH98 cloning	GACGGCACGGCCACGCGTTTAAACCGCCaagcttgaattcggatccCGGTGTTTAAACCCCAGCGCCTGGCGGG
AHO1140	FWD	cloning	pENO1	ACAGCTAACAATTACACAAAAAAAATTCTC
AHO1105	REV	cloning	tCYC to pMAL2 junction	aatcattattggggccgcaaattaaagcctt
AHO1106	FWD	cloning	tCYC to pMAL2 junction	gcggccccaataatgattggtttgatatttttg
AHO1107	REV	cloning	tACT1 to AgNAT 1of2 junction	aggcaagcttgatattttatgatggaatgaatgggatg
AHO1108	FWD	cloning	tACT1 to AgNAT 1of2 junction	ccatcataaaatatcaagcttgcctcgtcc
AHO1109	REV	cloning	NAT 1of2 to 3' linker junction	GCTGGGGTTTAAACACCGattaacattggtaacttccaaccaca
AHO130	FWD	cPCR	WOR1 ORF-check	TTGCAGGAAGTACAACCAGTATTG
AHO131	REV	cPCR	WOR1 ORF-check	GAGCTACTGTTGTTGTTGGC
AHO168	FWD	cPCR	WOR2 ORF-check	CACAACAACAACAACTCCAG
AHO169	REV	cPCR	WOR2 ORF-check	CCTTGGTGGTAATTTCAGTAAATC
AHO158	FWD	cPCR	CZF1 ORF-check	ACCCAATATCAATTGGAATGACCCTAAC
AHO159	REV	cPCR	CZF1 ORF-check	ACATCATGGCATTTTGCTCG
AHO1196	FWD	cPCR	upstream ADE2 junction	AAATGGCATGCAAACAGAATGAC
AHO1198	REV	cPCR	upstream ADE2 junction	CACCTCCTAAAATACCAACAGTTTTG
AHO1468	FWD	cPCR	downstream ADE2 junction	ACTGAAGTATTAGGTAAAGCAG
AHO1304	REV	cPCR	downstream ADE2 junction	TCATCTCACCTTAACACTAAGTTCTC
AHO1492	FWD	dDNA	ade2 ORF deletion with mini add-tag	TAATCTATTCATCTTATTCTCATCACACACGCATATACAAGCACTACACATAggTATAGATATCAATAGCATATTAAACAAGTAAACGTTATGGTGCAAT
AHO1493	REV	dDNA	ade2 ORF deletion with mini add-tag	ATTGCACCATAACGTTTACTTGTTTAATATGCTATTGATATCTATAccTATGTGTAGTGCTTGTATATGCGTGTGTGATGAGAATAAGATGAATAGATTA
AHO1494	FWD	gRNA	mini add tag at ADE2 gRNA	CGTAAACTATTTTTAATTTGCATATACAAGCACTACACATGTTTTAGAGCTAGAAATAGC
AHO1495	FWD	cPCR	mini add tag at ADE2	CGCATATACAAGCACTACACATAgg
