# Supplementary material for: An Efficient, Rapid, and Recyclable System for CRISPR-Mediated Genome Editing in Candida albicans
Source: mSphere. 2017 Apr 26;2(2):e00149-17. doi: 10.1128/mSphereDirect.00149-17 (PMC5422035; doi:10.1128/mSphereDirect.00149-17)
Supplement: TEXT S2 [file sph002172275sd2.xlsx]

## Sheet: Sheet1
gRNA Target	gRNA suffix	gRNA Target Sequence	Oligo Name	Target-specific gRNA oligo sequence
Target ORF Name	-1	[20bp target seq]		CGTAAACTATTTTTAATTTG[20bp target seq]GTTTTAGAGCTAGAAATAGC
